# Supplementary material for: Autonomous epithelial folding induced by an intracellular mechano–polarity feedback loop
Source: PLoS Comput Biol. 2021 Dec 6;17(12):e1009614. doi: 10.1371/journal.pcbi.1009614 (PMC8675927; doi:10.1371/journal.pcbi.1009614)
Supplement: S1 Data — (XLSX) [file pcbi.1009614.s005.xlsx]

## Sheet: 2E_data
name	average Bazooka peak shift	s. d. Bazooka peak shift	average Bazooka fold change	s. d. Bazooka fold change	average Par-1 fold change	s. d. Par-1 fold change
WT_01 neighboring	-0.0033788	0.0211985	0.977191	0.0274706	0.909684	0.0226914
WT_01 initiating	0.144202	0.0425106	1.00164	0.0248535	0.80566	0.0276647
WT_03 neighboring	0.0256306	0.0330707	1.075	0.0350391	1.05837	0.0339955
WT_03 initiating	0.167139	0.0404661	1.10653	0.0306295	0.977472	0.0607711
WT_05 neighboring	0.000255022	0.0368108	0.97513	0.0298093	1.01388	0.0319632
WT_05 initiating	0.162078	0.0396096	1.01235	0.0299845	0.889957	0.0618734
WT_08 neighboring	-0.0225069	0.0407672	0.959286	0.0360431	1.01308	0.0481836
WT_08 initiating	0.160079	0.0321469	0.977753	0.0289925	0.768992	0.0674661
BazOE_02 neighboring	0.0753509	0.0418524	2.38896	0.0839043	1.05763	0.0471012
BazOE_03 neighboring	0.0197242	0.0425934	2.71632	0.0630686	1.12828	0.0499396
BazOE_04 neighboring	0.0485845	0.0335409	2.51795	0.066675	1.03369	0.0437969
BazOE_07 neighboring	0.0179971	0.0356244	2.35626	0.0785464	1.10463	0.0619077
BazOE_08 neighboring	0.0101653	0.0398889	3.0336	0.050985	1.10689	0.048002
