# Supplementary material for: Autonomous epithelial folding induced by an intracellular mechano–polarity feedback loop
Source: PLoS Comput Biol. 2021 Dec 6;17(12):e1009614. doi: 10.1371/journal.pcbi.1009614 (PMC8675927; doi:10.1371/journal.pcbi.1009614)
Supplement: S1 Movie — Initiating and neighboring cells were tracked in areas marked by the red and blue boxes, respectively. (ZIP) [file pcbi.1009614.s007.zip]

Archive with 8 entries (7 files):
- S1_Movie/
- __MACOSX/._S1_Movie
- S1_Movie/ECad3G_SqhG_Gap43mC_embryo01.avi
- __MACOSX/S1_Movie/._ECad3G_SqhG_Gap43mC_embryo01.avi
- S1_Movie/ECad3G_SqhG_Gap43mC_embryo02.avi
- __MACOSX/S1_Movie/._ECad3G_SqhG_Gap43mC_embryo02.avi
- S1_Movie/ECad3G_SqhG_Gap43mC_embryo03.avi
- __MACOSX/S1_Movie/._ECad3G_SqhG_Gap43mC_embryo03.avi
