# Supplementary material for: Autonomous epithelial folding induced by an intracellular mechano–polarity feedback loop
Source: PLoS Comput Biol. 2021 Dec 6;17(12):e1009614. doi: 10.1371/journal.pcbi.1009614 (PMC8675927; doi:10.1371/journal.pcbi.1009614)
Supplement: S1 Code — (IJM) [file pcbi.1009614.s008.ijm]

//Apical
// Preparation
// Developed by Dr. Chun Wai Kwan (email: chunwai.kwan@riken.jp)
dir = getDirectory("Choose a Directory ");
list = getFileList(dir);
print("\\Clear");
print("Directory: ", dir);
for (k = 0; k < list.length; k++) {
	//print(list[k]);
	path = dir + "/" + list[k];
	open(path);
	run("Out [-]");

	//activate the next four lines and run from here if don't want to automate file opening 
	print("\\Clear");
	path=File.openDialog("Open a file!");
	open(path);
	dir = File.getParent(path);
	dir_up = split(dir, "d");
	name = File.getName(path);
	name = File.nameWithoutExtension();
	nameS = split(name, "_");
	
	if (nameS.length==6) {
		Exp_ID = "TRiPaCat_" + nameS[3];
		} else if (nameS.length==7) {
		Exp_ID = "TRiPaCat_" + nameS[3] + "_" + nameS[4];
		}
	print("Exp_ID: ", Exp_ID);

	rename(name);
	print("File name: ", name);
	pathS = dir_up[0] + "/Cellularization/" + Exp_ID;
	File.makeDirectory(pathS);
		
	run("Set Scale...", "distance=0 known=0 pixel=1 unit=pixel");
	run("Set Measurements...", "mean centroid stack redirect=None decimal=0");
	//rotate the image to make the tissue parallel to the X axis
	setTool("Line");
	waitForUser("Draw a straight line to fit the basal boundary, then click OK");
	run("Clear Results");
	run("Measure");
	Angle = getResult("Angle", 0);
	run("Rotate... ", "angle="+Angle+" grid=1 interpolation=Bicubic stack");
	run("Set Measurements...", "bounding redirect=None decimal=0");
	//define the last time point of analysis
	waitForUser("Roughly decide the last frame of analysis, then click OK");
	Stack.getPosition(channel, slice, fin_t);
	print("Last time point: ", fin_t);

	//hand select the first ROI
	Table.create("Basal myosin position");
	H=50;
	getDimensions(width, height, channels, slices, frames);
	setTool("rectangle");
	makeRectangle(0, 0, width, H);
	waitForUser("Adjust width and position of the box, then click OK.");
	getSelectionBounds(x, y, width, height);
	run("Set Measurements...", "bounding redirect=None decimal=0");

	//tracking ROI for basal myosin segmentation and positioning
	//setBatchMode(true);
	for (i = 1; i <= fin_t; i++) {
		run("Clear Results");
		selectWindow(name);
		Stack.setPosition(2, 1, i);	
		makeRectangle(x, y, width, H);
		run("Duplicate...", "title=crop"); //"title=crop duplicate channels=1 frames="+i
		run("Gaussian Blur...", "sigma=3");
		run("Subtract Background...", "rolling=50");
		run("Enhance Contrast...", "saturated=3");
		setAutoThreshold("Otsu");
		run("Convert to Mask");
		run("Invert");
		run("Analyze Particles...", "clear add");
		roiManager("Measure");
		
		for (j = 0; j < nResults; j++) {
			Table.set("t_frame", j, i, "Results");
			Table.set("ROI_x", j, x, "Results");
			Table.set("ROI_y", j, y, "Results");
			BY = getResult("BY", j);
			Height = getResult("Height", j);
			GBY = BY + y;
			Ceiling = BY + Height + y;
			Table.set("GBY", j, GBY, "Results");
			Table.set("Ceiling", j, Ceiling, "Results");
		}
		Table.update;
		
		Y = newArray(nResults);
		for (j = 0; j < nResults; j++) {
			Y[j]=getResult("Ceiling", j);
		}
		Array.getStatistics(Y, min, max, mean, std);
		
		y = 0;
		t_padded=IJ.pad(i, 3);
		selectWindow(name);
		makeLine(x, mean, x+width, mean, 2);
		run("Add Selection...");
		Table.set("time frame", i-1, t_padded, "Basal myosin position");
		Table.set("mean position", i-1, round(mean), "Basal myosin position");
		Table.update;
		//saveAs("Results", pathS + "/" + Exp_ID + "_t" + t_padded +".csv");
	}
	setBatchMode(false);	
	close("crop");
	selectWindow(name);
	saveAs("Tiff", pathS+"/wCellFront");
	close("wCellFront.tif");
	selectWindow("Basal myosin position");
	saveAs("Results", pathS + "/Basal myosin position.csv");
	close("Basal myosin position.csv");	
}

//Basal
// Preparation
dir = getDirectory("Choose a Directory ");
list = getFileList(dir);
print("\\Clear");
print("Directory: ", dir);
for (k = 0; k < list.length; k++) {
	//print(list[k]);
	path = dir + "/" + list[k];
	open(path);
	run("Out [-]");

	//activate the next four lines and run from here if don't want to automate file opening 
	print("\\Clear");
	path=File.openDialog("Open a file!");
	open(path);
	dir = File.getParent(path);
	dir_up = split(dir, "d");
	name = File.getName(path);
	name = File.nameWithoutExtension();
	nameS = split(name, "_");
	
	if (nameS.length==6) {
		Exp_ID = "TRiPaCat_" + nameS[3];
		} else if (nameS.length==7) {
		Exp_ID = "TRiPaCat_" + nameS[3] + "_" + nameS[4];
		}
	print("Exp_ID: ", Exp_ID);

	rename(name);
	print("File name: ", name);
	pathS = dir_up[0] + "/Cellularization/" + Exp_ID;
	File.makeDirectory(pathS);
		
	run("Set Scale...", "distance=0 known=0 pixel=1 unit=pixel");
	run("Set Measurements...", "mean centroid stack redirect=None decimal=0");
	//rotate the image to make the tissue parallel to the X axis
	setTool("Line");
	waitForUser("Draw a straight line to fit the basal boundary, then click OK");
	run("Clear Results");
	run("Measure");
	Angle = getResult("Angle", 0);
	run("Rotate... ", "angle="+Angle+" grid=1 interpolation=Bicubic stack");
	run("Set Measurements...", "bounding redirect=None decimal=0");
	//define the last time point of analysis
	waitForUser("Roughly decide the last frame of analysis, then click OK");
	Stack.getPosition(channel, slice, fin_t);
	print("Last time point: ", fin_t);

	//hand select the first ROI
	Table.create("Basal myosin position");
	H=100;
	getDimensions(width, height, channels, slices, frames);
	setTool("rectangle");
	makeRectangle(0, 0, width, H);
	waitForUser("Adjust width and position of the box, then click OK.");
	getSelectionBounds(x, y, width, height);
	run("Set Measurements...", "area bounding redirect=None decimal=0");


	selectWindow(name);
	Stack.setPosition(1, 1, 1);	
	makeRectangle(x, y, width, H);
	run("Duplicate...", "title=0 duplicate channels=1 frames=1");
	//tracking ROI for basal myosin segmentation and positioning
	setBatchMode(true);
	for (i = 1; i <= fin_t; i++) {
		run("Clear Results");
		selectWindow(name);
		Stack.setPosition(1, 1, i);	
		makeRectangle(x, y, width, H);
		run("Duplicate...", "title="+i+" duplicate channels=1 frames="+i);
		run("Gaussian Blur...", "sigma=3");
		run("Subtract Background...", "rolling=50");
		run("Enhance Contrast...", "saturated=3");
		setAutoThreshold("Otsu");
		run("Convert to Mask");
		run("Invert");
		run("Analyze Particles...", "clear add");
		roiManager("Measure");
		k = i-1;
		run("Concatenate...", "  title="+i+" open image1="+k+" image2="+i+" image3=[-- None --]");
		
		for (j = 0; j < nResults; j++) {
			Table.set("t_frame", j, i, "Results");
			Table.set("ROI_x", j, x, "Results");
			Table.set("ROI_y", j, y, "Results");
			BY = getResult("BY", j);
			Height = getResult("Height", j);
			GBY = BY + Height + y;
			Table.set("GBY", j, GBY, "Results");
		}
		Table.update;
		

		for (j = 0; j < nResults; j++) { //remove outliners		
			Area = getResult("Area", j);
			if (Area < 50) {
			IJ.deleteRows(j, j); 
			}
		}

		Y = newArray(nResults);
		for (j = 0; j < nResults; j++) {
			Y[j]=getResult("GBY", j);
		}
		Array.getStatistics(Y, min, max, mean, std);
		
		y = round(mean) - 50;
		t_padded=IJ.pad(i, 3);
		selectWindow(name);
		makeLine(x, y+50, x+width, y+50, 2);
		run("Add Selection...");
		Table.set("time frame", i-1, t_padded, "Basal myosin position");
		Table.set("mean position", i-1, round(mean), "Basal myosin position");
		Table.update;
		//saveAs("Results", pathS + "/" + Exp_ID + "_t" + t_padded +".csv");
	}
	setBatchMode(false);	
	close("crop");
	selectWindow(name);
	saveAs("Tiff", pathS+"/wCellFront");
	close("wCellFront.tif");
	selectWindow("Basal myosin position");
	saveAs("Results", pathS + "/Basal myosin position.csv");
	close("Basal myosin position.csv");	
}

//Junction
// Preparation
print("\\Clear");
path=File.openDialog("Open a file!");
open(path);
dir = File.getParent(path);
name = File.getName(path);
name = File.nameWithoutExtension();
nameS = split(name, "_");
print(nameS[3]);
rename(name);
print("Directory: ", dir);
print("File name: ", name);
pathS = dir + "/result/" + nameS[in3];
File.makeDirectory(pathS);

run("Set Scale...", "distance=0 known=0 pixel=1 unit=pixel");
run("Set Measurements...", "mean centroid bounding stack redirect=None decimal=0");
/*
setTool("Line");
waitForUser("Draw a straight line to fit the basal boundary, then click OK");
run("Clear Results");
run("Measure");
Angle = getResult("Angle", 0);
run("Rotate... ", "angle="+Angle+" grid=1 interpolation=Bicubic stack");
*/

waitForUser("Roughly decide the last frame of analysis, then click OK");
Stack.getPosition(channel, slice, fin_t);
print("Last time point: ", fin_t);
Table.create("Junction position");

H=60;
p=100;
getDimensions(width, height, channels, slices, frames);
setTool("rectangle");
makeRectangle(0, 0, width, H);
waitForUser("Adjust width and position of the box, then click OK.");
getSelectionBounds(x, y, width, height);

setBatchMode(true);
for (i = 10; i <= fin_t; i++) {
	selectWindow(name);
	Stack.setPosition(2, 1, i);	
	makeRectangle(x, 0, width, H);
	run("Duplicate...", "title=crop duplicate channels=2 frames="+i);
	run("Gaussian Blur...", "sigma=3");
	run("Subtract Background...", "rolling=50");
	run("Enhance Contrast...", "saturated=3");
	setAutoThreshold("Otsu");
	run("Convert to Mask");
	run("Invert");
	run("Analyze Particles...", "clear add");
	roiManager("Measure");
		
	for (j = 0; j < nResults; j++) {
		Table.set("t_frame", j, i, "Results");
		Table.set("ROI_x", j, x, "Results");
		Table.set("ROI_y", j, y, "Results");
		BY = getResult("BY", j);
		Height = getResult("Height", j);
		GBY = BY ;
		Ceiling = BY + Height ;
		Table.set("GBY", j, GBY, "Results");
		Table.set("Ceiling", j, Ceiling, "Results");
	}
	Table.update;
	//waitForUser("pause!");  //wait
	C = newArray(nResults);
	for (j = 0; j < nResults; j++) {
		C[j]=getResult("Ceiling", j);
	}
	Array.getStatistics(C, min, max, meanC, std);
	
	
	
	if ((y - 30) < meanC) {
	selectWindow(name);
	Stack.setPosition(1, 1, i);	
	makeRectangle(x, meanC, width, H);
	run("Clear Results");
	run("Duplicate...", "title=crop2 duplicate channels=1 frames="+i);
	//run("Enhance Contrast", "saturated=0.35");
	run("Gaussian Blur...", "sigma=2");
	//run("Subtract Background...", "rolling=50 stack");
	run("Find Maxima...", "prominence="+p+" strict exclude output=List");

	Y = newArray(nResults);
	for (j = 0; j < nResults; j++) {
		Y[j]=getResult("Y", j);
	}
	Array.getStatistics(Y, min, max, mean, std);
	
	for (j = 0; j < nResults; j++) { //remove outliners
		upb = mean + 3*std;
		lowb = mean - 3*std;
		if ((Y[j]> upb) | (Y[j]< lowb)) {
			IJ.deleteRows(j, j); 
		}
	}
	
	Y = newArray(nResults);
	for (j = 0; j < nResults; j++) {
		Y[j]=getResult("Y", j);
	}
	Array.getStatistics(Y, min, max, mean, std);
	
	y = round(mean) + meanC ;
	t_padded=IJ.pad(i, 3);
	selectWindow(name);
	makeLine(x, y, x+width, y, 3);
	//makeRectangle(x, y, width, H);
	//makeLine(0, 160, 200, 160, 1);
	run("Add Selection...");
	Table.set("time frame", i-10, t_padded, "Junction position");
	Table.set("mean position", i-10, y, "Junction position");
	Table.update;

			
		} else {
			
	
	selectWindow(name);
	Stack.setPosition(1, 1, i);	
	makeRectangle(x, y-30, width, H);
	run("Duplicate...", "title=crop2 duplicate channels=1 frames="+i);
	//run("Enhance Contrast", "saturated=0.35");
	run("Gaussian Blur...", "sigma=2");
	//run("Subtract Background...", "rolling=50 stack");
	run("Clear Results");
	run("Find Maxima...", "prominence="+p+" strict exclude output=List");
	
	for (j = 0; j < nResults; j++) {
		Table.set("t_frame", j, j, "Results");
		Table.set("ROI_x", j, x, "Results");
		Table.set("ROI_y", j, y, "Results");
	}
	Table.update;
	//waitForUser("pause!");  //wait
	Y = newArray(nResults);
	for (j = 0; j < nResults; j++) {
		Y[j]=getResult("Y", j);
	}
	Array.getStatistics(Y, min, max, mean, std);
	
	for (j = 0; j < nResults; j++) { //remove outliners
		upb = mean + 3*std;
		lowb = mean - 3*std;
		if ((Y[j]> upb) | (Y[j]< lowb)) {
			IJ.deleteRows(j, j); 
		}
	}
	
	Y = newArray(nResults);
	for (j = 0; j < nResults; j++) {
		Y[j]=getResult("Y", j);
	}
	Array.getStatistics(Y, min, max, mean, std);
	
	y = round(mean) + y - 30;
	t_padded=IJ.pad(i, 3);
	selectWindow(name);
	makeLine(x, y, x+width, y, 3);
	run("Add Selection...");
	//makeRectangle(x, y+30-round(mean), width, H);
	//makeLine(0, 160, 200, 160, 1);
	Table.set("time frame", i-10, t_padded, "Junction position");
	Table.set("mean position", i-10, y+30, "Junction position");
	Table.update;
	//saveAs("Results", pathS + "/" + nameS[3] + "_t" + t_padded +".csv");
}
}
setBatchMode(false);	
selectWindow("Junction position");
saveAs("Results", pathS + "/Junction position.csv");
