# Supplementary material for: Autonomous epithelial folding induced by an intracellular mechano–polarity feedback loop
Source: PLoS Comput Biol. 2021 Dec 6;17(12):e1009614. doi: 10.1371/journal.pcbi.1009614 (PMC8675927; doi:10.1371/journal.pcbi.1009614)
Supplement: S2 Code — (ZIP) [file pcbi.1009614.s009.zip]

Archive with 26 entries (25 files):
- S2_Code/
- __MACOSX/._S2_Code
- S2_Code/VexSim3D.m
- __MACOSX/S2_Code/._VexSim3D.m
- S2_Code/ModPara.m
- __MACOSX/S2_Code/._ModPara.m
- S2_Code/IniCond_hexagon.m
- __MACOSX/S2_Code/._IniCond_hexagon.m
- S2_Code/IniCond_polarity.m
- __MACOSX/S2_Code/._IniCond_polarity.m
- S2_Code/RDfunc.m
- __MACOSX/S2_Code/._RDfunc.m
- S2_Code/Vis3DSheets.m
- __MACOSX/S2_Code/._Vis3DSheets.m
- S2_Code/mainFold.m
- __MACOSX/S2_Code/._mainFold.m
- S2_Code/main.m
- __MACOSX/S2_Code/._main.m
- S2_Code/README.txt
- __MACOSX/S2_Code/._README.txt
- S2_Code/LICENSE.txt
- __MACOSX/S2_Code/._LICENSE.txt
- S2_Code/AnaGeometry.m
- __MACOSX/S2_Code/._AnaGeometry.m
- S2_Code/mainPolarity.m
- __MACOSX/S2_Code/._mainPolarity.m
