# Supplementary material for: Autonomous epithelial folding induced by an intracellular mechano–polarity feedback loop
Source: PLoS Comput Biol. 2021 Dec 6;17(12):e1009614. doi: 10.1371/journal.pcbi.1009614 (PMC8675927; doi:10.1371/journal.pcbi.1009614)
Supplement: S2 Code — (ZIP) [file pcbi.1009614.s009.zip › S2_Code/VexSim3D.m]

% 3D vertex modeling of tissue morphogenesis
function [new_cellVex,new_cellEdge,new_cell,indxSS] = VexSim3D(cellVex,cellEdge,cell,perbKaA,perbLo,perbB,perbL) 
    
    %% Parameters
    global Nini Nnei Ls Lh dT
    ModPara;     
    
    Num0fVex  = length(cellVex);   
    Num0fEdge = length(cellEdge);   
   [Num0fCell,~] = size(cell);     
   
    dVex = 0.10*mean(Ls+Lh);  
    eta = 1.0;    % choosing the unit time such that the friction coefficient "eta"=1    
    
    %% Tissue mechanics
    gammaL = 2.0*(0.25*Ls*(2*sqrt(3)-9*Lh*Ls^2)).*ones(Num0fCell,1); 
    gammaB = (0.25*Lh*(2-3*sqrt(3)*Lh*Ls^2)).*ones(Num0fCell,1);  
    GA = 0.8;  
    Lo = GA*(6.0*Ls).*ones(Num0fCell,1);  
    kappaA = 1.0*(0.25*sqrt(3)*Ls*gammaB/((6.0*Ls)-Lo))*ones(Num0fCell,1);  
   
    %>> inhomogeneity of cell mechanics
    %----------------------------------
    numActCell = 1+3*Nini*(Nini+1);  % # of cells under modulation
    modB   = +perbB;    % modulation of gammaB 
    modL   = +perbL;    % ... of gammaL
    modLo  = +perbLo;   % ... of Lo
    modkaA = +perbKaA;  % ... of kappaA 
    
    for indCell=1:numActCell  
    kappaA(indCell) = (1.0+modkaA)*kappaA(indCell);
    Lo(indCell) = (1.0+modLo)*Lo(indCell);
    gammaB(indCell) = (1.0+modB)*gammaB(indCell);
    gammaL(indCell) = (1.0+modL)*gammaL(indCell);
    end
    %----------------------------------
    
    
    %% calculating Area forces for basal and lateral surfaces 
    perbVex{1} = dVex.*[1,0,0];
    perbVex{2} = dVex.*[0,1,0];
    perbVex{3} = dVex.*[0,0,1]; 
    
    ListBDVexTemp1 = []; 
    ListBDVexTemp2 = [];  
  
    for indVex=1:Num0fVex  
        
        forceArea{indVex,1} = 0.0;  
        forceArea{indVex,2} = 0.0;  
        forceArea{indVex,3} = 0.0; 
        
        cellList = [];  
        for indCell=1:Num0fCell
            for zTics=1:2
                if find( cell{indCell,zTics}==indVex ) 
                   cellList(end+1) = indCell;  
                   Zindx = zTics;  
                end
            end
        end

        for ii=1:length(cellList) 
            
            indCell = cellList(ii);  
            zTics = Zindx; 
            for axisTics=1:3   
                for SDTics=1:2            
                    cellVexTemp = cellVex{indVex};  
                    cellVex{indVex} = cellVex{indVex} + (0.5.*power(-1,SDTics).*perbVex{axisTics}); 
                
                    numVex = length(cell{indCell,zTics});  
                    for vexTics=1:numVex 
                        VexAreaTemp{vexTics} = cellVex{ cell{indCell,zTics}(vexTics) };  
                    end                     

                    AreaEst{SDTics} = PolyArea(VexAreaTemp{1:numVex});     
                    cellVex{indVex} = cellVexTemp;
                end
                gradA{axisTics} = (AreaEst{2}-AreaEst{1})/dVex;    
            end
            
            if zTics==1  
               for axisTics=1:3         
                   numVex = length(cell{indCell,1});  
                   for vexTics=1:numVex 
                       VexAreaTemp{vexTics} = cellVex{ cell{indCell,1}(vexTics) };  
                   end 
                   AreaApical = PolyArea(VexAreaTemp{1:numVex});                  
                   forceArea{indVex,axisTics} = forceArea{indVex,axisTics}; 
               end
            else  
               for axisTics=1:3 % basal forces
                   forceArea{indVex,axisTics} = forceArea{indVex,axisTics} - gammaB(indCell).*gradA{axisTics}; 
               end 
            end
                    
            vexList = [];  
            for zTics=1:2
                vexList{zTics} = cell{indCell,zTics};  
                vexList{zTics} = [vexList{zTics}(end), vexList{zTics}, vexList{zTics}(1)];  
            end            
            vexListTics = find(vexList{Zindx}(2:end-1)==indVex)+1;
                    
            for axisTics=1:3                  
                for iLTics=1:2                               
                    for SDTics=1:2         
                        cellVexTemp = cellVex{indVex}; 
                        cellVex{indVex} = cellVex{indVex} + (0.5.*power(-1,SDTics).*perbVex{axisTics}); 

                        Ind0fVex(1) = vexList{1}(vexListTics);    
                        Ind0fVex(2) = vexList{1}(vexListTics+power(-1,iLTics));  
                        Ind0fVex(3) = vexList{2}(vexListTics+power(-1,iLTics));  
                        Ind0fVex(4) = vexList{2}(vexListTics);  

                        numVex = length(Ind0fVex);  
                        for vexTics=1:numVex 
                            VexAreaTemp{vexTics} = cellVex{ Ind0fVex(vexTics) };  
                        end 
                        AreaEst{SDTics} = PolyArea(VexAreaTemp{1:numVex}); 

                        cellVex{indVex} = cellVexTemp; 
                    end
                    gradLA{axisTics}{iLTics} = (AreaEst{2}-AreaEst{1})/dVex;   
                end                 
            end                       
           
            % lateral force
            for axisTics=1:3
                for iLTics=1:2 
                    forceArea{indVex,axisTics} = forceArea{indVex,axisTics} - 0.5.*gammaL(indCell).*gradLA{axisTics}{iLTics};  % "0.5": two cells share with one lateral surf
                end
            end                        
        end
      
        if  length(cellList) < 2.5
            if Zindx==1
               ListBDVexTemp1(end+1) = [indVex];  
            else
               ListBDVexTemp2(end+1) = [indVex]; 
            end
        end 
    end

    ListBDVex{1} = [ListBDVexTemp1(end), ListBDVexTemp1(1:end), ListBDVexTemp1(1)]; 
    ListBDVex{2} = [ListBDVexTemp2(end), ListBDVexTemp2(1:end), ListBDVexTemp2(1)]; 
    
    for zTics=1:2 
        for vexListTics=2:length(ListBDVex{zTics})-1         
            indVex = ListBDVex{zTics}(vexListTics);  
            
            cellList = [];   
            for indCell=1:Num0fCell                
                if find( cell{indCell,zTics}==indVex ) 
                   cellList(end+1) = indCell;   
                end                
            end
            
            NCList = [];  
            for iLTics=1:2       
                NNindVex = ListBDVex{zTics}(vexListTics+power(-1,iLTics));   
                for indCell=1:Num0fCell
                    if find( cell{indCell,zTics}==NNindVex ) 
                       NCList(iLTics,end+1) = indCell;   
                    end
                end                 
            end

            for ii=1:length(cellList)                             
                indCell = cellList(ii);       
                for axisTics=1:3
                    for iLTics=1:2  
                        if find( NCList(iLTics,:)==indCell )                                                
                            for SDTics=1:2            
                                cellVexTemp = cellVex{indVex};  
                                cellVex{indVex} = cellVex{indVex} + (0.5.*power(-1,SDTics).*perbVex{axisTics}); 

                                Ind0fVex(1) = ListBDVex{1}(vexListTics);   
                                Ind0fVex(2) = ListBDVex{1}(vexListTics+power(-1,iLTics)); 
                                Ind0fVex(3) = ListBDVex{2}(vexListTics+power(-1,iLTics)); 
                                Ind0fVex(4) = ListBDVex{2}(vexListTics);  

                                numVex = length(Ind0fVex);  
                                for vexTics=1:numVex 
                                    VexAreaTemp{vexTics} = cellVex{ Ind0fVex(vexTics) };  
                                end 
                                AreaEst{SDTics} = PolyArea(VexAreaTemp{1:numVex}); 

                                cellVex{indVex} = cellVexTemp; 
                            end
                            gradLA{axisTics}{iLTics} = (AreaEst{2}-AreaEst{1})/dVex;   

                            ticBd = 0.0;
                            forceArea{indVex,axisTics} = forceArea{indVex,axisTics} - ticBd*0.5.*gammaL(indCell).*gradLA{axisTics}{iLTics}; 
                        end
                    end
                end                 
            end
        end                
    end

    %% calculating Volume forces
    numVex = [];  
    
    for indVex=1:Num0fVex         
        forceVolume{indVex,1} = 0.0;  
        forceVolume{indVex,2} = 0.0;  
        forceVolume{indVex,3} = 0.0;  
        
        cellList = [];  
        for indCell=1:Num0fCell
            for zTics=1:2
                if find( cell{indCell,zTics}==indVex ) 
                   cellList(end+1) = indCell;  
                end
            end
        end    
 
        for ii=1:length(cellList)       
            indCell = cellList(ii);   
            for axisTics=1:3   
                for SDTics=1:2           
                    cellVexTemp = cellVex{indVex};  
                    cellVex{indVex} = cellVex{indVex} + (0.5.*power(-1,SDTics).*perbVex{axisTics}); 
                
                    numVex{1} = length(cell{indCell,1});   
                    numVex{2} = length(cell{indCell,2});   
                    VexVolumeTemp = [];  
                    for zTics=1:2
                        for vexTics=1:numVex{zTics}
                            VexVolumeTemp{end+1} = cellVex{ cell{indCell,zTics}(vexTics) };  
                        end
                    end

                    VolumeEst{SDTics} = PolyVolume(VexVolumeTemp{:});              

                    cellVex{indVex} = cellVexTemp; 
                end
                gradV{axisTics} = (VolumeEst{2}-VolumeEst{1})/dVex;    
            end
            
            for axisTics=1:3         
                numVex{1} = length(cell{indCell,1});  
                numVex{2} = length(cell{indCell,2});  
                VexVolumeTemp = [];  
                for zTics=1:2
                    for vexTics=1:numVex{zTics}
                        VexVolumeTemp{end+1} = cellVex{ cell{indCell,zTics}(vexTics) }; 
                    end
                end
                VolumeCell = PolyVolume(VexVolumeTemp{:});  
                forceVolume{indVex,axisTics} = forceVolume{indVex,axisTics} - 2.0*(VolumeCell-1.0)*gradV{axisTics}; 
            end        
        end   
    end
          
   %% calculating Line tension forces (apical surfaces)
   numVex = [];     
   for indVex=1:Num0fVex  
       
       forceLine{indVex,1} = 0.0;  
       forceLine{indVex,2} = 0.0;  
       forceLine{indVex,3} = 0.0;   
       
       cellList = [];  
       for indCell=1:Num0fCell
           for zTics=1:2
               if find( cell{indCell,zTics}==indVex ) 
                  cellList(end+1) = indCell;  
                  Zindx = zTics;  
               end
           end
       end          
                        
       if Zindx==1  
          for ii=1:length(cellList)  
                
              indCell = cellList(ii);    
              numVex = length(cell{indCell,1});  
            
              posVex = find( cell{indCell,1}==indVex ); 
              RoIVex = cellVex{cell{indCell,1}(posVex)}; 
              
              if posVex==1
                  neiVex{1} = cellVex{cell{indCell,1}(posVex+1)};    
                  neiVex{2} = cellVex{cell{indCell,1}(end)};         
              elseif posVex==numVex
                  neiVex{1} = cellVex{cell{indCell,1}(1)};           
                  neiVex{2} = cellVex{cell{indCell,1}(posVex-1)};     
              else
                  neiVex{1} = cellVex{cell{indCell,1}(posVex+1)};   
                  neiVex{2} = cellVex{cell{indCell,1}(posVex-1)};                               
              end

              lenVex{1} = norm(RoIVex-neiVex{1});   
              lenVex{2} = norm(RoIVex-neiVex{2});   

              for vexTics=1:numVex 
                  VexPeriTemp{vexTics} = cellVex{ cell{indCell,1}(vexTics) }; 
              end               
              LengthApical = PolyPerimeter(VexPeriTemp{1:numVex});
              
              for axisTics=1:3
                  gradAL{axisTics} = (RoIVex(axisTics)-neiVex{1}(axisTics))/lenVex{1} + (RoIVex(axisTics)-neiVex{2}(axisTics))/lenVex{2};
              end
              
              for axisTics=1:3 
                  forceLine{indVex,axisTics} = forceLine{indVex,axisTics} - 2.0*kappaA(indCell)*(LengthApical-Lo(indCell))*gradAL{axisTics};                   
              end              
          end  
       end 
   end
    
    %% updating vertex positions (due to Area, Line and Volume Forces)
    %>> Euler Forward Method
    forceList = [];  
    for indVex=1:Num0fVex 
        for axisTics=1:3
            totalForces(indVex,axisTics) = forceVolume{indVex,axisTics}+forceArea{indVex,axisTics}+forceLine{indVex,axisTics}; 
            new_cellVex{indVex}(axisTics) = cellVex{indVex}(axisTics) + (dT/eta)*totalForces(indVex,axisTics);
            forceList(end+1) = norm(totalForces(indVex,axisTics));  
        end
    end
    new_cellEdge = cellEdge;  
    new_cell = cell;          
            
    %>> check if reach the steady state
    %::============================
    global tolSS
    indxSS = 0.0;  % initialization  
    maxVar = max(max(abs(totalForces))); 
    if maxVar < tolSS 
        indxSS = 1.0; % if below the threshold, set it to be 1.0
    end
    %::============================      
        
    %% Sub-functions
    %%%%%%%%%%%%%%%%%%%%%%%%%%%%%%%%%%%%%%%%%%%%%%%%%%%%%%%%%%%%%%%%%%%%%%%
    function CellArea = PolyArea(varargin)  % calculating the area of planar polygon          
             ListX = [];
             ListY = [];
             ListZ = [];
             for i=1:length(varargin)
                 ListX(end+1) = varargin{i}(1); 
                 ListY(end+1) = varargin{i}(2); 
                 ListZ(end+1) = varargin{i}(3); 
             end 
             vc = [mean(ListX), mean(ListY), mean(ListZ)];  

             for i=1:length(varargin)
                 v{i} = varargin{i}-vc;
             end
             v{end+1} = v{1};

             sumArea = 0.0;
             for i=1:(length(v)-1)
                 sumArea = sumArea + norm(0.5*cross(v{i},v{i+1})); 
             end
             CellArea= sumArea;  
    end
    %%%%%%%%%%%%%%%%%%%%%%%%%%%%%%%%%%%%%%%%%%%%%%%%%%%%%%%%%%%%%%%%%%%%%%%
    
    %%%%%%%%%%%%%%%%%%%%%%%%%%%%%%%%%%%%%%%%%%%%%%%%%%%%%%%%%%%%%%%%%%%%%%%
    function CellVolume = PolyVolume(varargin)  % calculating the volume of polyhedron
             ListX = [];
             ListY = [];
             ListZ = [];
             num0fVex = length(varargin); 
             for i=1:num0fVex
                 ListX(end+1) = varargin{i}(1); 
                 ListY(end+1) = varargin{i}(2); 
                 ListZ(end+1) = varargin{i}(3); 
             end 
             vbc = [mean(ListX), mean(ListY), mean(ListZ)];               
             Apilim = [1 : 0.5*num0fVex]; 
             Baslim = [0.5*num0fVex+1 : num0fVex]; 
             vfc{1} = [mean(ListX(Apilim)), mean(ListY(Apilim)), mean(ListZ(Apilim))];  
             vfc{2} = [mean(ListX(Baslim)), mean(ListY(Baslim)), mean(ListZ(Baslim))]; 

             for i=1:num0fVex
                 v{i} = varargin{i}-vbc;
             end
             for zIndx=1:2
                 vfc{zIndx} = vfc{zIndx}-vbc;
             end

             for i=1:0.5*num0fVex  
                 ListVex{1,i} = v{i};              
                 ListVex{2,i} = v{i+0.5*num0fVex};  
             end
             
             ListVex{1,end+1} = ListVex{1,1};  
             ListVex{2,end}   = ListVex{2,1};  

             sumVolume = 0.0;  
             for zIndx=1:2
                 sumTemp = 0.0;  
                 for i=1:0.5*num0fVex
                     sumTemp = sumTemp + norm(dot(vfc{zIndx},cross(ListVex{zIndx,i},ListVex{zIndx,i+1})));   
                 end
                 sumVolume = sumVolume + sumTemp/6.0; 
             end
   
             for i=1:0.5*num0fVex
                 sumTemp = 0.0;  
                 VexTemp{1} = ListVex{1,i};    
                 VexTemp{2} = ListVex{1,i+1};  
                 VexTemp{3} = ListVex{2,i+1};  
                 VexTemp{4} = ListVex{2,i};   
                 
                 vfcTemp = mean([VexTemp{1};VexTemp{2};VexTemp{3};VexTemp{4}]);
                 VexTemp{5} = VexTemp{1}; 
                 
                 for j=1:4
                     sumTemp = sumTemp + norm(dot(vfcTemp,cross(VexTemp{j},VexTemp{j+1})));  
                 end
                 sumVolume = sumVolume + sumTemp/6.0;  
             end
 
             CellVolume= sumVolume;  
    end    
    %%%%%%%%%%%%%%%%%%%%%%%%%%%%%%%%%%%%%%%%%%%%%%%%%%%%%%%%%%%%%%%%%%%%%%%
      
    %%%%%%%%%%%%%%%%%%%%%%%%%%%%%%%%%%%%%%%%%%%%%%%%%%%%%%%%%%%%%%%%%%%%%%%
    function CellPeri = PolyPerimeter(varargin)  % calculating the perimeter of planar polygon         
             for i=1:length(varargin)
                 v{i} = varargin{i};
             end
             v{end+1} = v{1}; 
             sumPerimeter = 0.0;
             for i=1:(length(v)-1)
                 sumPerimeter = sumPerimeter + norm(v{i}-v{i+1});
             end
             CellPeri = sumPerimeter;  
    end
    %%%%%%%%%%%%%%%%%%%%%%%%%%%%%%%%%%%%%%%%%%%%%%%%%%%%%%%%%%%%%%%%%%%%%%%    
end
