# Supplementary material for: Autonomous epithelial folding induced by an intracellular mechano–polarity feedback loop
Source: PLoS Comput Biol. 2021 Dec 6;17(12):e1009614. doi: 10.1371/journal.pcbi.1009614 (PMC8675927; doi:10.1371/journal.pcbi.1009614)
Supplement: S2 Code — (ZIP) [file pcbi.1009614.s009.zip › S2_Code/ModPara.m]

% Model Parameters
function ModPara(varargin)
    %% Parameters for tissue deformation
    %::====================================================================
    global Gc Ls Lh Nini Nnei dT tolSS 

    Gc = 0.50;        % cell aspect ratio; Gc=2Ls/Lh 
    Lh = 1.80;        % parameters for cell shape
    Ls = 0.5*Gc*Lh;   % parameters for cell shape
    Nini = 1.0;       % # of layers of "active cells"
    Nnei = 1.0;       % # of layers of "passive cells"
    dT   = 0.1;       % simulation time step
    tolSS = 0.001;    % threshold for accepting steady-state  
    %::====================================================================
      
    %% Parameters for polarity formation
    %::====================================================================    
    global KonA Atot KoffA KAP alpha KAB x ...  
           KonP Ptot KoffP KPA beta ... 
           KonB Btot KoffB KBA y KBP z ...
           DA DP DB       
    global systemSize numOfGrids dx
    global cellLength Psi     
    
    %:: NOTE: parameter values here have NOT normalized yet (in order to compare values used in the reference, Goehring et al.,Science,2011)
    %:: Normalization will be done in the subfunctions "main.m" & "mainFold.m"
    %>> main kinetic parameters  
    %====================================================================== 
    % A
    KonA=   8.58*0.001;                         
    Atot=   1.30*1.000;              
    KoffA=  5.40*0.001;         
    alpha=  1.000;               
    KAB=    0.500;    
    KAP=    0.058;   
    x=      1.000;      % \epsilon in the model          
    
    % P
    KonP=   4.74*0.010;                       
    Ptot=   1.000*0.85;  % down-regulation of Par1        
    KoffP=  7.30*0.001;         
    beta=   2.000;  
    KPA=    0.200; 
    
    % B
    KonB=   8.58*0.005;                    
    Btot=   1.40*1.00;   % modulated for simulation of Baz over-expression         
    KoffB=  5.40*0.001;          
    KBA=    0.40;             
    y=      2.00;      % \gamma in the model           
    KBP=    0.14;                        
    z=      2.00;      % \delta in the model         
    %======================================================================      
    %>> others 
    %======================================================================
    DA=   0.01;       % diffusion coefficient
    DP=   0.01;  
    DB=   0.01;    
    if nargin > 1 
        cellLength=   varargin{1};   % half cell perimeter
        Psi=          varargin{2};   % surface-to-volume ratio
        numOfGrids=   512;        
        systemSize=   2.0*cellLength;  
        dx=           systemSize/numOfGrids;             
    end
    %======================================================================
    %::====================================================================
end
