# Supplementary material for: Autonomous epithelial folding induced by an intracellular mechano–polarity feedback loop
Source: PLoS Comput Biol. 2021 Dec 6;17(12):e1009614. doi: 10.1371/journal.pcbi.1009614 (PMC8675927; doi:10.1371/journal.pcbi.1009614)
Supplement: S2 Code — (ZIP) [file pcbi.1009614.s009.zip › S2_Code/IniCond_hexagon.m]

function [cellVex,cellEdge,cell]=IniCond_hexagon

    %% Parameters
    global Ls Lh Nini Nnei   
    ModPara;         
    
    Num0fVex  = [];  
    Num0fEdge = [];  
    Num0fCell = [];       
    PolyType = 6.0;  
    IndxDir = -1.0;   
    
    %% Variables
    cellVex  = [];    
    cellEdge = [];    
    cell     = [];   
    RePosVex = [];   
    VexCount = [];   
    
    %% Main
    for zTics=1:2  
        zpos = 0.5*Lh*(1-zTics)+0.5*Lh*(2-zTics); 
        for j=1:PolyType  
            angRef =  IndxDir*(-pi/6);   
            angDiff = IndxDir*(2*pi/PolyType);  
            cellVex{end+1} = [Ls*cos(angRef+(j-1)*angDiff), Ls*sin(angRef+(j-1)*angDiff), zpos]; 
            
            RePosVex{1}{j}{zTics} = [length(cellVex)];  
        end
        for k=2:(Nini+Nnei+1)
            radCell = sqrt(3)*Ls*(k-1);
            cellCenter = [radCell, 0, zpos];  
            VexCount = 1.0;
            for i=1:6*(k-1)                
                if mod(i-1,k-1)==0   
                    for j=1:3  
                        cellVex{end+1} = cellCenter + Ls*[cos(angRef+(j-1)*angDiff), sin(angRef+(j-1)*angDiff), 0]; 
                        
                        RePosVex{k}{VexCount}{zTics} = [length(cellVex)];
                        VexCount = VexCount+1;  
                    end
                    angRef = angRef + IndxDir*(pi/3);   
                else                 
                    for j=1:2    
                        cellVex{end+1} = cellCenter + Ls*[cos(angRef+(j-1)*angDiff), sin(angRef+(j-1)*angDiff), 0]; 
                        
                        RePosVex{k}{VexCount}{zTics} = [length(cellVex)];
                        VexCount = VexCount+1;  
                    end            
                end
                angRot = floor((i-1)/(k-1))*(pi/3);   
                cellCenter = cellCenter + sqrt(3)*Ls*[cos(IndxDir*(2*pi/3+angRot)), sin(IndxDir*(2*pi/3+angRot)), 0];       
            end                     
        end     
    end
    Num0fVex = length(cellVex);

    for zTics=1:2    
        for j=1:(PolyType-1)   
            vexTemp1 = RePosVex{1}{j+0}{zTics}; 
            vexTemp2 = RePosVex{1}{j+1}{zTics};         
            cellEdge{end+1} = [vexTemp1, vexTemp2];
        end
            cellEdge{end+1} = [RePosVex{1}{PolyType}{zTics}, RePosVex{1}{1}{zTics}]; 
              
        for k=2:(Nini+Nnei+1) 
            for j=1:(length(RePosVex{k})-1)  
                vexTemp1 = RePosVex{k}{j+0}{zTics};  
                vexTemp2 = RePosVex{k}{j+1}{zTics};          
                cellEdge{end+1} = [vexTemp1, vexTemp2];
            end
                cellEdge{end+1} = [RePosVex{k}{length(RePosVex{k})}{zTics}, RePosVex{k}{1}{zTics}]; 

            vexConnec1 = [3];    
            vexConnec2 = [2];    
            
            for iCorner=1:6   
                for iEdge=1:(k-2) 
                    vexConnec1(end+1) = vexConnec1(end)+2; 
                end
                vexConnec1(end+1) = vexConnec1(end)+3;  
            end
                vexConnec1(end) = [];  

            if k==2  
               vexConnec2 = [2,3,4,5,6,1]; 
            else
                for iCorner=1:6  
                    for iEdge=1:(k-3)  
                        vexConnec2(end+1) = vexConnec2(end)+2; 
                    end
                    vexConnec2(end+1) = vexConnec2(end)+2;  
                    vexConnec2(end+1) = vexConnec2(end)+1;
                end            
                    vexConnec2(end) = [];  
                    vexConnec2(end) = [1];
            end
                      
            for j=1:length(vexConnec1)  
                vexTemp1 = RePosVex{k+0}{vexConnec1(j)}{zTics};  
                vexTemp2 = RePosVex{k-1}{vexConnec2(j)}{zTics};   
                cellEdge{end+1} = [vexTemp1, vexTemp2];  
            end  
        end 
    end

    for k=1:(Nini+Nnei+1)   
        for j=1:length(RePosVex{k})  
            vexTemp1 = RePosVex{k}{j}{1}; 
            vexTemp2 = RePosVex{k}{j}{2};         
            cellEdge{end+1} = [vexTemp1, vexTemp2];
        end
    end
    Num0fEdge = length(cellEdge);
     
    for zTics=1:2  
        vexTemp1 = []; 
        for j=1:PolyType    
            vexTemp1(end+1) = RePosVex{1}{j}{zTics};         
        end
        cell{1,zTics} = vexTemp1; 
    end       

    for k=2:(Nini+Nnei+1)       
        VexCountK1 = 3.0; 
        VexCountK2 = 2.0; 

        for zTics=1:2  
            VexListK1 = [];   
            VexListK2 = [];  
            for j=1:VexCountK1  
                VexListK1(end+1) = RePosVex{k}{j}{zTics};  
            end 
            for j=1:VexCountK2  
                VexListK2(end+1) = RePosVex{k-1}{j}{zTics}; 
            end
            VexLayer(zTics,:) = [VexListK1(1:end), VexListK2(end:-1:1), RePosVex{k}{end}{zTics}];  
        end
        cell{end+1,1} = VexLayer(1,:);  
        [indCN,~] = size(cell);
        cell{indCN,2} = VexLayer(2,:); 

        for i=2:(6*(k-1)-1)  
            if mod(i-1,k-1)==0  
               for zTics=1:2
                   VexListK1 = []; 
                   VexListK2 = []; 
 
                   for j=0:3  
                       VexListK1(end+1) = RePosVex{k}{VexCountK1+j}{zTics};  
                   end  
                   for j=0:1  
                       VexListK2(end+1) = RePosVex{k-1}{VexCountK2+j}{zTics};  
                   end
                   
                   VexLayer(zTics,:) = [VexListK1(1:end), VexListK2(end:-1:1)];  
               end
               VexCountK1 = VexCountK1+3;  
               VexCountK2 = VexCountK2+1;  
            else  
               for zTics=1:2
                   VexListK1 = []; 
                   VexListK2 = [];                 
                   for j=0:2  
                       VexListK1(end+1) = RePosVex{k}{VexCountK1+j}{zTics};
                   end
                   
                   for j=0:2 
                       VexListK2(end+1) = RePosVex{k-1}{VexCountK2+j}{zTics}; 
                   end
                   
                   VexLayer(zTics,:) = [VexListK1(1:end), VexListK2(end:-1:1)]; 
               end
               VexCountK1 = VexCountK1+2; 
               VexCountK2 = VexCountK2+2;  
            end    
            cell{end+1,1} = VexLayer(1,:);  
            [indCN,~] = size(cell); 
            cell{indCN,2} = VexLayer(2,:);            
        end

        i= 6*(k-1); 
        if mod(i-1,k-1)==0      
           for zTics=1:2
               VexListK1 = [];
               VexListK2 = [];        
               for j=0:3  
                   VexListK1(end+1) = RePosVex{k}{VexCountK1+j}{zTics};   
               end
                   VexListK2 = [RePosVex{k-1}{end}{zTics}, RePosVex{k-1}{1}{zTics}]; 
                   
               VexLayer(zTics,:) = [VexListK1(1:end), VexListK2(end:-1:1)];    
           end 
        else 
           for zTics=1:2
               VexListK1 = [];
               VexListK2 = [];         
               for j=0:2 
                   VexListK1(end+1) = RePosVex{k}{VexCountK1+j}{zTics};
               end
                   VexListK2 = [RePosVex{k-1}{end-1}{zTics}, RePosVex{k-1}{end}{zTics}, RePosVex{k-1}{1}{zTics}];
               
               VexLayer(zTics,:) = [VexListK1(1:end), VexListK2(end:-1:1)];
           end
        end    
        cell{end+1,1} = VexLayer(1,:); 
        [indCN,~] = size(cell); 
        cell{indCN,2} = VexLayer(2,:);  
    end 
    [Num0fCell,~] = size(cell);         
end
