# Supplementary material for: Autonomous epithelial folding induced by an intracellular mechano–polarity feedback loop
Source: PLoS Comput Biol. 2021 Dec 6;17(12):e1009614. doi: 10.1371/journal.pcbi.1009614 (PMC8675927; doi:10.1371/journal.pcbi.1009614)
Supplement: S2 Code — (ZIP) [file pcbi.1009614.s009.zip › S2_Code/IniCond_polarity.m]

% initial conditions for the polar distributions
function [Ass,Pss,Bss] = IniCond_polarity(varargin)
    %% Parameters
    global numOfGrids
    ModPara(varargin{1},varargin{2});  
    tmax = 40000; 
    
    %% Solving the PDE equations by built-in ODE functions (using Central Space Forward Time scheme)
    %>>(1) Initial Condition: {A,P}:uniform, {B}:polarized
    %==========================================================================
    pol = 0.20;     
    icP= 0.20.*ones(numOfGrids,1);   % initial concentration of Par1
    icA= 0.50.*icP;                  % initial conc of aPKC
    icB = icA;                       % initial conc of Baz 
    icB(1:round(pol*end))= 10.0.*icP(1); 
    icB(end-round(pol*end):end)= icB(1);
    ic= [icA; icP; icB]; 
    %==========================================================================
    
    %>>(2) Solving the Reaction-Diffusion Equations
    %==========================================================================
    tlist = 1:tmax;
    options = [];
    [T,sol] = ode15s(@RDfunc,tlist,ic,options);    % using built-in ODE function to solve RD equations
    A = sol(:, 1:numOfGrids);  
    P = sol(:, 1*numOfGrids+1:2*numOfGrids);     
    B = sol(:, 2*numOfGrids+1:end);               
    %==========================================================================  

    %>>(3) Output
    %========================================================================== 
    Ass = A(end,:);
    Pss = P(end,:);
    Bss = B(end,:);
    %==========================================================================    
end
