# Supplementary material for: Autonomous epithelial folding induced by an intracellular mechano–polarity feedback loop
Source: PLoS Comput Biol. 2021 Dec 6;17(12):e1009614. doi: 10.1371/journal.pcbi.1009614 (PMC8675927; doi:10.1371/journal.pcbi.1009614)
Supplement: S2 Code — (ZIP) [file pcbi.1009614.s009.zip › S2_Code/RDfunc.m]

% Define the reaction-diffusion equations (and using FTCS method to solve PED equations)
function dudt = RDfunc(t,u)
    %% Parameters
    global KonA Acyto Atot KoffA KAP alpha KAB x ... 
           KonP Pcyto Ptot KoffP KPA beta ... 
           KonB Bcyto Btot KoffB KBA y KBP z ...
           DA DP DB       
    global numOfGrids dx cellLength
    global Psi  
    ModPara();  % read parameter values
 
    %% Main(1) - define reaction equations
    A0 = u(1:numOfGrids);                  
    P0 = u(1*numOfGrids+1:2*numOfGrids);  
    B0 = u(2*numOfGrids+1:end);           

    sL0 = 27;  % derived from the simulation of tissue deformation 
    Aave = (sL0/cellLength).* mean(A0);
    Pave = (sL0/cellLength).* mean(P0);
    Bave = (sL0/cellLength).* mean(B0);

    Acyto = Atot-Aave*(Psi); 
    Pcyto = Ptot-Pave*(Psi);  
    Bcyto = Btot-Bave*(Psi);  

    RA = KonA.*(1.0+KAB.*power(B0,x)).*Acyto-KoffA.*A0-KAP.*power(P0,alpha).*A0;   % reaction A
    RP = KonP.*Pcyto-KoffP.*P0-KPA.*power(A0,beta).*P0;                            % reaction P
    RB = KonB.*Bcyto-KoffB.*B0-KBA.*power(A0,y).*B0-KBP.*power(P0,z).*B0;          % reaction B
    
    %% Main(2) - define diffusion equations
    A = zeros(numOfGrids,1);
    P = zeros(numOfGrids,1);
    B = zeros(numOfGrids,1);

    A(1) = DA/dx/dx*(A0(2)+A0(numOfGrids)-2*A0(1))+RA(1);  % Central Space discretization of diffusion equations 
    P(1) = DP/dx/dx*(P0(2)+P0(numOfGrids)-2*P0(1))+RP(1);  
    B(1) = DB/dx/dx*(B0(2)+B0(numOfGrids)-2*B0(1))+RB(1);

    j=2:numOfGrids-1;
    A(j) = DA/dx/dx*(A0(j+1)+A0(j-1)-2*A0(j))+RA(j);  
    P(j) = DP/dx/dx*(P0(j+1)+P0(j-1)-2*P0(j))+RP(j);  
    B(j) = DB/dx/dx*(B0(j+1)+B0(j-1)-2*B0(j))+RB(j); 
    
    A(numOfGrids) = DA/dx/dx*(A0(1)+A0(numOfGrids-1)-2*A0(numOfGrids))+RA(numOfGrids);  % under Periodic Boundary condition
    P(numOfGrids) = DP/dx/dx*(P0(1)+P0(numOfGrids-1)-2*P0(numOfGrids))+RP(numOfGrids);
    B(numOfGrids) = DB/dx/dx*(B0(1)+B0(numOfGrids-1)-2*B0(numOfGrids))+RB(numOfGrids);

    dudt = [A; P; B];    
end
