# Supplementary material for: Autonomous epithelial folding induced by an intracellular mechano–polarity feedback loop
Source: PLoS Comput Biol. 2021 Dec 6;17(12):e1009614. doi: 10.1371/journal.pcbi.1009614 (PMC8675927; doi:10.1371/journal.pcbi.1009614)
Supplement: S2 Code — (ZIP) [file pcbi.1009614.s009.zip › S2_Code/Vis3DSheets.m]

% Visualization of cell sheets
function Vis3DSheets(cellVex,cellEdge,cell,t,rAJS,P)
    
    %% Parameters
    global Ls Nini Nnei   
    ModPara;  
   
    %% Main
    pic = figure('visible','off');   
    Num0fVex  = length(cellVex);    
    Num0fEdge = length(cellEdge);   
    numEdge2D = 0.5*(Num0fEdge-(0.5*Num0fVex));  
    plotRang  = 3.0*Ls*(1+Nini+Nnei);  

    % apical surface
    for i=1:numEdge2D
        IndxVex1 = cellEdge{i}(1);
        IndxVex2 = cellEdge{i}(2);

        xTemp = [cellVex{IndxVex1}(1), cellVex{IndxVex2}(1)];  
        yTemp = [cellVex{IndxVex1}(2), cellVex{IndxVex2}(2)];
        zTemp = [cellVex{IndxVex1}(3), cellVex{IndxVex2}(3)];

        plot3(xTemp,yTemp,zTemp,'-ro','Linewidth',1.0,'MarkerFaceColor','red','MarkerSize',3);   
        hold on;        
    end

    % basal surface 
    for i=(numEdge2D+1):(2*numEdge2D)
        IndxVex1 = cellEdge{i}(1);
        IndxVex2 = cellEdge{i}(2);

        xTemp = [cellVex{IndxVex1}(1), cellVex{IndxVex2}(1)];  
        yTemp = [cellVex{IndxVex1}(2), cellVex{IndxVex2}(2)];
        zTemp = [cellVex{IndxVex1}(3), cellVex{IndxVex2}(3)];

        plot3(xTemp,yTemp,zTemp,'-bo','Linewidth',1.0,'MarkerFaceColor','blue','MarkerSize',3);   
        hold on;        
    end    

    % lateral surface
    for i=(Num0fEdge-(0.5*Num0fVex-1)):Num0fEdge
        IndxVex1 = cellEdge{i}(1);
        IndxVex2 = cellEdge{i}(2);

        xTemp = [cellVex{IndxVex1}(1), cellVex{IndxVex2}(1)];  
        yTemp = [cellVex{IndxVex1}(2), cellVex{IndxVex2}(2)];
        zTemp = [cellVex{IndxVex1}(3), cellVex{IndxVex2}(3)];

        plot3(xTemp,yTemp,zTemp,'-','color',[.0 .4 .0],'Linewidth',1.0);  
        hold on;
    end
    
    % cell-cell junctions
    AJX=[]; AJY=[]; AJZ=[]; ps=18; 
    apiVexInd  = cell{1,1}; 
    basVexInd  = cell{1,2};
    apiVexMean = mean(reshape([cellVex{apiVexInd}],3,[])'); 
    basVexMean = mean(reshape([cellVex{basVexInd}],3,[])');

    apiVexPos = reshape([cellVex{apiVexInd}],3,[])'-apiVexMean; 
    basVexPos = reshape([cellVex{basVexInd}],3,[])'-basVexMean; 

    apiLength = [];
    basLength = [];
    latLength = [];
    for ii=1:length(apiVexInd) 
        apiLength(end+1) = norm(apiVexPos(ii,:));
    end
    for ii=1:length(apiVexInd)
        basLength(end+1) = norm(basVexPos(ii,:));
    end
    for ii=1:length(apiVexInd) 
        latLength(end+1) = norm((apiVexMean+apiVexPos(ii,:))-(basVexMean+basVexPos(ii,:)));
    end
    apiLength = mean(apiLength); 
    basLength = mean(basLength); 
    latLength = mean(latLength);    
    AJS = rAJS*(apiLength+basLength+latLength)-apiLength;

    for ii=1:6
        vexNum1 = cell{1,1}(ii);  
        vexNum2 = cell{1,2}(ii); 
        
        vexPos1 = cellVex{vexNum1};
        vexPos2 = cellVex{vexNum2};
        AJPos = vexPos1 + AJS.*(vexPos2-vexPos1)./norm(vexPos2-vexPos1);
        AJX(end+1)=AJPos(1);  AJY(end+1)=AJPos(2); AJZ(end+1)=AJPos(3);  
        hold on;
    end
    AJX(end+1)=AJX(1); AJY(end+1)=AJY(1); AJZ(end+1)=AJZ(1);
    hold on;
     
    % equal-axis visualization
    xlim([-plotRang plotRang]);
    ylim([-plotRang plotRang]);
    zlim([-plotRang plotRang]); 

    set(gca,'FontSize',24);
    xlabel('X');
    ylabel('Y');
    zlabel('Z');       
    
    axis off;  % do not show the axes
     
    numActCell = 1+3*Nini*(Nini+1);  
    for zTics=1:2
        for indCell=1:numActCell  
            for j=1:length(cell{indCell,zTics})  
                indVex = cell{indCell,zTics}(j); 
                X{zTics}(j,indCell) = cellVex{indVex}(1);  
                Y{zTics}(j,indCell) = cellVex{indVex}(2); 
                Z{zTics}(j,indCell) = cellVex{indVex}(3);
            end
        end
    end 
    
    %% Addition of gradient polarity distribution on the cell surface
    totArcLeng = (apiLength+basLength+latLength);
    LIndx = ceil(apiLength*0.5*length(P)/totArcLeng);              
    HIndx = floor((totArcLeng-basLength)*0.5*length(P)/totArcLeng); 
    CIndx = floor((AJS+apiLength)*0.5*length(P)/totArcLeng);         

    if Nini>0.5
       numOutCell = 6.0*Nini;   
    elseif Nnei>0.5
       numOutCell = 1.0;  
    else
       numOutCell = 1.0; 
    end  
    
    Xtemp = []; Ytemp=[]; Ztemp=[]; 
    
    for i=1:numOutCell
        ListCell = [(numActCell-numOutCell+1):numActCell];
        indCell = ListCell(i);
        numVex = length(cell{indCell,1}); 
        
        for j=1:numVex-1                   
                Xtemp{i}(:,j,1) = [X{1}(j,indCell); X{1}(j+1,indCell); ...
                    X{1}(j+1,indCell)+(X{2}(j+1,indCell)-X{1}(j+1,indCell))/(HIndx-LIndx); X{1}(j,indCell)+(X{2}(j,indCell)-X{1}(j,indCell))/(HIndx-LIndx)];
                Ytemp{i}(:,j,1) = [Y{1}(j,indCell); Y{1}(j+1,indCell); ...
                    Y{1}(j+1,indCell)+(Y{2}(j+1,indCell)-Y{1}(j+1,indCell))/(HIndx-LIndx); Y{1}(j,indCell)+(Y{2}(j,indCell)-Y{1}(j,indCell))/(HIndx-LIndx)];                
                Ztemp{i}(:,j,1) = [Z{1}(j,indCell); Z{1}(j+1,indCell); ...
                    Z{1}(j+1,indCell)+(Z{2}(j+1,indCell)-Z{1}(j+1,indCell))/(HIndx-LIndx); Z{1}(j,indCell)+(Z{2}(j,indCell)-Z{1}(j,indCell))/(HIndx-LIndx)];
                
                X1 = X{1}(j,indCell)+(X{2}(j,indCell)-X{1}(j,indCell))/(HIndx-LIndx);
                X2 = X{1}(j+1,indCell)+(X{2}(j+1,indCell)-X{1}(j+1,indCell))/(HIndx-LIndx);
                Y1 = Y{1}(j,indCell)+(Y{2}(j,indCell)-Y{1}(j,indCell))/(HIndx-LIndx);
                Y2 = Y{1}(j+1,indCell)+(Y{2}(j+1,indCell)-Y{1}(j+1,indCell))/(HIndx-LIndx);
                Z1 = Z{1}(j,indCell)+(Z{2}(j,indCell)-Z{1}(j,indCell))/(HIndx-LIndx);
                Z2 = Z{1}(j+1,indCell)+(Z{2}(j+1,indCell)-Z{1}(j+1,indCell))/(HIndx-LIndx);
                
            for kk=2:(HIndx-LIndx)  
                X3 = X2+(X{2}(j+1,indCell)-X{1}(j+1,indCell))/(HIndx-LIndx); 
                X4 = X1+(X{2}(j,indCell)-X{1}(j,indCell))/(HIndx-LIndx);
                Y3 = Y2+(Y{2}(j+1,indCell)-Y{1}(j+1,indCell))/(HIndx-LIndx); 
                Y4 = Y1+(Y{2}(j,indCell)-Y{1}(j,indCell))/(HIndx-LIndx);
                Z3 = Z2+(Z{2}(j+1,indCell)-Z{1}(j+1,indCell))/(HIndx-LIndx); 
                Z4 = Z1+(Z{2}(j,indCell)-Z{1}(j,indCell))/(HIndx-LIndx);
                
                Xtemp{i}(:,j,kk) = [X1; X2; X3; X4];  
                Ytemp{i}(:,j,kk) = [Y1; Y2; Y3; Y4];
                Ztemp{i}(:,j,kk) = [Z1; Z2; Z3; Z4];
                
                X1 = X4; 
                X2 = X3;
                Y1 = Y4; 
                Y2 = Y3;
                Z1 = Z4; 
                Z2 = Z3;
            end   
        end
          Xtemp{i}(:,numVex,1) = [X{1}(numVex,indCell); X{1}(1,indCell); ...
                X{1}(1,indCell)+(X{2}(1,indCell)-X{1}(1,indCell))/(HIndx-LIndx); X{1}(numVex,indCell)+(X{2}(numVex,indCell)-X{1}(numVex,indCell))/(HIndx-LIndx)];
            Ytemp{i}(:,numVex,1) = [Y{1}(numVex,indCell); Y{1}(1,indCell); ...
                Y{1}(1,indCell)+(Y{2}(1,indCell)-Y{1}(1,indCell))/(HIndx-LIndx); Y{1}(numVex,indCell)+(Y{2}(numVex,indCell)-Y{1}(numVex,indCell))/(HIndx-LIndx)];                
            Ztemp{i}(:,numVex,1) = [Z{1}(numVex,indCell); Z{1}(1,indCell); ...
                Z{1}(1,indCell)+(Z{2}(1,indCell)-Z{1}(1,indCell))/(HIndx-LIndx); Z{1}(numVex,indCell)+(Z{2}(numVex,indCell)-Z{1}(numVex,indCell))/(HIndx-LIndx)];

            X1 = X{1}(numVex,indCell)+(X{2}(numVex,indCell)-X{1}(numVex,indCell))/(HIndx-LIndx);
            X2 = X{1}(1,indCell)+(X{2}(1,indCell)-X{1}(1,indCell))/(HIndx-LIndx);
            Y1 = Y{1}(numVex,indCell)+(Y{2}(numVex,indCell)-Y{1}(numVex,indCell))/(HIndx-LIndx);
            Y2 = Y{1}(1,indCell)+(Y{2}(1,indCell)-Y{1}(1,indCell))/(HIndx-LIndx);
            Z1 = Z{1}(numVex,indCell)+(Z{2}(numVex,indCell)-Z{1}(numVex,indCell))/(HIndx-LIndx);
            Z2 = Z{1}(1,indCell)+(Z{2}(1,indCell)-Z{1}(1,indCell))/(HIndx-LIndx);

        for kk=2:(HIndx-LIndx) 
            X3 = X2+(X{2}(1,indCell)-X{1}(1,indCell))/(HIndx-LIndx); 
            X4 = X1+(X{2}(numVex,indCell)-X{1}(numVex,indCell))/(HIndx-LIndx);
            Y3 = Y2+(Y{2}(1,indCell)-Y{1}(1,indCell))/(HIndx-LIndx); 
            Y4 = Y1+(Y{2}(numVex,indCell)-Y{1}(numVex,indCell))/(HIndx-LIndx);
            Z3 = Z2+(Z{2}(1,indCell)-Z{1}(1,indCell))/(HIndx-LIndx); 
            Z4 = Z1+(Z{2}(numVex,indCell)-Z{1}(numVex,indCell))/(HIndx-LIndx);

            Xtemp{i}(:,numVex,kk) = [X1; X2; X3; X4];  
            Ytemp{i}(:,numVex,kk) = [Y1; Y2; Y3; Y4];
            Ztemp{i}(:,numVex,kk) = [Z1; Z2; Z3; Z4];

            X1 = X4; 
            X2 = X3;
            Y1 = Y4; 
            Y2 = Y3;
            Z1 = Z4; 
            Z2 = Z3;
        end                 
    end
    
    tit1 = title(['Time = ' num2str(t)],'FontSize',24);
    set(tit1,'Position', get(tit1,'position').*.7);      
    %:: graded color ::
    Pmin = min(P(LIndx:HIndx-1));
    Pmax = max(P(LIndx:HIndx-1));
    cmpRef = redblue(2*(HIndx-LIndx));  
    indRef = length(cmpRef)/2-2;        
    cmap = [];
    for kk=1:(HIndx-LIndx)
        jj = kk+LIndx-1;
        cmap{kk} = cmpRef( round((Pmax-P(jj))./(Pmax-Pmin).*indRef+1), :);
    end    
    for i=1:numOutCell  
        for kk=1:(HIndx-LIndx)             
            pSheet = fill3(Xtemp{i}(:,:,kk),Ytemp{i}(:,:,kk),Ztemp{i}(:,:,kk),cmap{kk},'FaceAlpha','0.8'); 
            set(pSheet,'edgecolor','none');
            hold on;   
        end
    end  
    %:: color bar :: (optional)
    cbtick = linspace(Pmin,Pmax,HIndx-LIndx+1); 
    for kk=1:(HIndx-LIndx)
        cmap2{kk} = cmpRef( round((Pmax-cbtick(kk))./(Pmax-Pmin).*indRef+1), :);
    end
    for kk=1:(HIndx-LIndx)  
        cmap2_new(kk,:) = cmap2{kk};
    end
    colormap(flipud(cmap2_new)); 
    colorbar;
    
    cText1 = sprintf('%.2f',Pmax);
    cText2 = sprintf('%.2f',Pmax-(Pmax-Pmin)/4);
    cText3 = sprintf('%.2f',Pmax-(Pmax-Pmin)/2);
    cText4 = sprintf('%.2f',Pmax-(Pmax-Pmin)*3/4);
    cText5 = sprintf('%.2f',Pmin);
    
    colorbar('xtick',0.0:0.25:1.0,'xTickLabel',{'1.14','0.89','0.64','0.39','0.14'}); 
    
    %% Output into a file
    fileID= sprintf('./%d',t);         % output to the current working folder
    print(pic,fileID,'-dpng','-r800'); % png-format 

end

%:: Custom color map ::
%==========================================================================
function c = redblue(m)
    if nargin < 1, m = size(get(gcf,'colormap'),1); end
    if (mod(m,2) == 0)
        % From [0 0 1] to [1 1 1], then [1 1 1] to [1 0 0];
        m1 = m*0.5;
        r = (0:m1-1)'/max(m1-1,1);
        g = r;
        r = [r; ones(m1,1)];
        g = [g; flipud(g)];
        b = flipud(r);
    else
        % From [0 0 1] to [1 1 1] to [1 0 0];
        m1 = floor(m*0.5);
        r = (0:m1-1)'/max(m1,1);
        g = r;
        r = [r; ones(m1+1,1)];
        g = [g; 1; flipud(g)];
        b = flipud(r);
    end
    c = [r g b]; 
end
%==========================================================================
