# Supplementary material for: Autonomous epithelial folding induced by an intracellular mechano–polarity feedback loop
Source: PLoS Comput Biol. 2021 Dec 6;17(12):e1009614. doi: 10.1371/journal.pcbi.1009614 (PMC8675927; doi:10.1371/journal.pcbi.1009614)
Supplement: S2 Code — (ZIP) [file pcbi.1009614.s009.zip › S2_Code/mainFold.m]

% Tissue deformation in 3D
function [old_sL,old_sV,old_aL,old_bL,new_sL,new_sV,new_aL,new_bL,new_cellVex,new_cellEdge,new_cell,indxSS,height] = mainFold(varargin)  
    %% initialization
    cellVex  = [];   
    cellEdge = [];    
    cell     = [];
    modkaA   = [];
    modLo    = [];
    modB     = [];
    modL     = [];
    
    cellVex{1}  = varargin{1};
    cellEdge{1} = varargin{2};
    cell{1}     = varargin{3};
    modkaA{1}   = varargin{4};
    modLo{1}    = varargin{5};
    modB{1}     = varargin{6};
    modL{1}     = varargin{7};
    
    %% Dynamics:: updated from t to (t+1)
    [cellVex{2},cellEdge{2},cell{2},indxSS] = VexSim3D(cellVex{1},cellEdge{1},cell{1},modkaA{1},modLo{1},modB{1},modL{1});
    new_cellVex  = cellVex{2};
    new_cellEdge = cellEdge{2};
    new_cell     = cell{2};
    
    %% Analyses:: measuring apical, basal, lateral length (cell height)
    polysty = 6;      % hexagonal prism; six sides
    unitTrans = 10;   % the unit conversion factor of Length, 1L=10um 
    
    for t=1:2
        apiVexInd  = cell{t}{1,1}; 
        basVexInd  = cell{t}{1,2}; 
        apiVexMean = mean(reshape([cellVex{t}{apiVexInd}],3,[])'); 
        basVexMean = mean(reshape([cellVex{t}{basVexInd}],3,[])'); 

        apiVexPos = reshape([cellVex{t}{apiVexInd}],3,[])'-apiVexMean; 
        basVexPos = reshape([cellVex{t}{basVexInd}],3,[])'-basVexMean; 

        apiLength = [];
        basLength = [];
        latLength = [];
        for ii=1:length(apiVexInd) 
            apiLength(end+1) = norm(apiVexPos(ii,:));
        end
        for ii=1:length(apiVexInd)
            basLength(end+1) = norm(basVexPos(ii,:));
        end
        for ii=1:length(apiVexInd) 
            latLength(end+1) = norm((apiVexMean+apiVexPos(ii,:))-(basVexMean+basVexPos(ii,:)));
        end
        apiLength = mean(apiLength); 
        basLength = mean(basLength); 
        latLength = mean(latLength); 
        cellHeight = norm(apiVexMean-basVexMean); 

        %:: measuring the cell volume and surface areas
        [Vcell,Aapi,Abas,Alat] = AnaGeometry(cellVex{t},cellEdge{t},cell{t});

        sL(t) = unitTrans * (apiLength+basLength+latLength);   % spatial dimension of polarity regulators 
        sV(t) = ((Aapi+Abas+polysty*Alat)/Vcell) / unitTrans;  % surface-to-volume ratio
        aL(t) = unitTrans * apiLength;                         % apical length
        bL(t) = unitTrans * basLength;                         % basal length
    end

    old_sL = sL(1);
    old_sV = sV(1);
    old_aL = aL(1);
    old_bL = bL(1);
    new_sL = sL(2);
    new_sV = sV(2);
    new_aL = aL(2);
    new_bL = bL(2);
    height = cellHeight*unitTrans;
        
end
