# Supplementary material for: Autonomous epithelial folding induced by an intracellular mechano–polarity feedback loop
Source: PLoS Comput Biol. 2021 Dec 6;17(12):e1009614. doi: 10.1371/journal.pcbi.1009614 (PMC8675927; doi:10.1371/journal.pcbi.1009614)
Supplement: S2 Code — (ZIP) [file pcbi.1009614.s009.zip › S2_Code/main.m]

% Simulations of epithelial tissue morphogenesis induced by mechano-polarity feedback 
% Developed by Dr.Fu-Lai Wen (email: fu-lai.wen@riken.jp)
% Reference: https://www.biorxiv.org/content/10.1101/2021.02.10.430574v1
% tested on the version R2018b

%% Declaration of Variables
clear;  % clear workspace 

%:>> variables of tissue deformation
%::=============================================
cellVex  = [];    
cellEdge = [];    
cell     = [];    
ModCM    = [];   
%::=============================================
%:>> variables of polarity formation
%::=============================================
A = [];  % aPKC;    
P = [];  % PAR1;   
B = [];  % Bazooka
%::=============================================

%% Initial conditions
%:>> Assign tissue shape 
%::=============================================
[cellVex0,cellEdge0,cell0]=IniCond_hexagon;  
ModCM0 = [0.0, 0.0, 0.0, 0.0];  
[sL0,sV0,aL0,bL0,sL{1},sV{1},aL{1},bL{1},cellVex{1},cellEdge{1},cell{1},indxSS,height] = ...
    mainFold(cellVex0,cellEdge0,cell0,ModCM0(1),ModCM0(2),ModCM0(3),ModCM0(4)); 
%::=============================================

%:>> Assign polarity profile 
%::=============================================
[A0,P0,B0]=IniCond_polarity(sL{1},sV{1});  % sL: half cell perimeter; sV: surface to volume ratio
[BazPos{1},A{1},P{1},B{1},~] = mainPolarity(A0,P0,B0,sL0,sV0);                     
%::=============================================

%:>> Others
%::=============================================
BazPos0 = 8.4706;  % Baz position @ WT (derived from polarity simulation w/o polarity changes)
Dq{1} = (BazPos{1}-BazPos0)^2; % fluctuation of the apical domain @ t=1
ModCM{1} = [0.0,0.0,0.0,0.0];
ModTick = 0.0;   % tick for determination of mechanical modulation
%::=============================================

%% Time evolution due to polarity-dependent constraints
global dT Ls Lh
ModPara;         % import parameter values
Tm=      1;      % used for checking simulations of tissue deformation
Tc=      1;      % used for checking polarity simulations
Tmax=    300;    % max # of iteration (for results shown in the paper, Tmax = 3000, simulations may take a bit long time)
dx=      0.06;   % used for calculation of derivative to update polarity-dependent modulation of cell mechanics                        
unitTrans = 10;  % unit conversion factor, 1L=10um, 1T=1s                                   
refL= min(Ls,Lh)*unitTrans; % used for thresholding, characteristic length of cell shape
Tol=  0.050;     % used for thresholding

for t=1:Tmax
    if sqrt(Dq{t}) > Tol*refL &  ModTick < 0.5    
        %>> Noisy polarity-dependent mechanical modulation
        %::============================================= 
        std = 0.0;  % noise strength
        coe1= [0.2, -0.8, 2.0, 2.0].*(1.0+std*randn(1,4));  % c_i in the model
        %::=============================================         
        
        for ii=1:4       
            for jj=1:2  
                ModCMTemp = ModCM{t}(ii);       
                ModCM{t}(ii) = ModCM{t}(ii)+0.5*dx*(-1.0)^jj;  
       
                cellVexTemp{1}=cellVex{t}; cellEdgeTemp{1}=cellEdge{t}; cellTemp{1}=cell{t};
                for tp=1:Tm   
                [sLold,sVold,aLold,bLold,sLTemp,sVTemp,aLTemp,bLTemp,cellVexTemp{tp+1},cellEdgeTemp{tp+1},cellTemp{tp+1},indxSS,height] = ...
                    mainFold(cellVexTemp{tp},cellEdgeTemp{tp},cellTemp{tp},ModCM{t}(1),ModCM{t}(2),ModCM{t}(3),ModCM{t}(4));  
                    if indxSS > 0.5
                        sLTemp = sLold; 
                        sVTemp = sVold;
                        break;  % skip the loop if the steady-state is reached
                    end              
                end
                              
                ATemp{1}=A{t}; PTemp{1}=P{t}; BTemp{1}=B{t};
                for tp=1:Tc 
                [BazPosTemp,ATemp{tp+1},PTemp{tp+1},BTemp{tp+1},indxSS] = mainPolarity(ATemp{tp},PTemp{tp},BTemp{tp},sLTemp,sVTemp);           
                    if indxSS > 0.5
                        break;  % skip the loop if the steady-state is reached
                    end
                end
                              
                DqTemp(jj) = (BazPosTemp-BazPos0)^2;  % apical domain fluctuations       
                ModCM{t}(ii) = ModCMTemp;        
            end
            DCM(ii) = (DqTemp(2)-DqTemp(1))/dx; 
        end
        for kk=1:4
            ModCM{t+1}(kk) = ModCM{t}(kk)-(dT*coe1(kk))*DCM(kk);  % update cell mechanics
        end
      
        cellVexTemp{1}=cellVex{t}; cellEdgeTemp{1}=cellEdge{t}; cellTemp{1}=cell{t};
        for tp=1:Tm           
        [sL{t},sV{t},aL{t},bL{t},sL{t+1},sV{t+1},aL{t+1},bL{t+1},cellVexTemp{tp+1},cellEdgeTemp{tp+1},cellTemp{tp+1},indxSS,height] = ...
            mainFold(cellVexTemp{tp},cellEdgeTemp{tp},cellTemp{tp},ModCM{t}(1),ModCM{t}(2),ModCM{t}(3),ModCM{t}(4));
            if indxSS > 0.5
                cellVexTemp{end} = cellVexTemp{end-1};
                cellEdgeTemp{end} = cellEdgeTemp{end-1};
                cellTemp{end} = cellTemp{end-1};
                break;  % skip the loop if the steady-state is reached
            end        
        end
        cellVex{t+1}=cellVexTemp{end}; cellEdge{t+1}=cellEdgeTemp{end}; cell{t+1}=cellTemp{end};  % update cell shape
              
        ATemp{1}=A{t}; PTemp{1}=P{t}; BTemp{1}=B{t};
        for tp=1:Tc         
        [BazPos{t+1},ATemp{tp+1},PTemp{tp+1},BTemp{tp+1},indxSS] = mainPolarity(ATemp{tp},PTemp{tp},BTemp{tp},sL{t},sV{t}); 
            if indxSS > 0.5               
                break;  % skip the loop if the steady-state is reached
            end
        end
        A{t+1}=ATemp{end}; P{t+1}=PTemp{end}; B{t+1}=BTemp{end};   % update polarity           
        Dq{t+1} = (BazPos{t+1}-BazPos0)^2;    % update apical domain fluctuations      
    else
        ModTick = 1.0;  
        for kk=1:4
            ModCM{t+1}(kk) = ModCM{t}(kk); 
        end
        cellVexTemp{1}=cellVex{t}; cellEdgeTemp{1}=cellEdge{t}; cellTemp{1}=cell{t};
        for tp=1:Tm           
        [sL{t},sV{t},aL{t},bL{t},sL{t+1},sV{t+1},aL{t+1},bL{t+1},cellVexTemp{tp+1},cellEdgeTemp{tp+1},cellTemp{tp+1},indxSS] = ...
            mainFold(cellVexTemp{tp},cellEdgeTemp{tp},cellTemp{tp},ModCM{t}(1),ModCM{t}(2),ModCM{t}(3),ModCM{t}(4));
            if indxSS > 0.5
                cellVexTemp{end} = cellVexTemp{end-1};
                cellEdgeTemp{end} = cellEdgeTemp{end-1};
                cellTemp{end} = cellTemp{end-1};              
                break; 
            end        
        end
        cellVex{t+1}=cellVexTemp{end}; cellEdge{t+1}=cellEdgeTemp{end}; cell{t+1}=cellTemp{end};
        ATemp{1}=A{t}; PTemp{1}=P{t}; BTemp{1}=B{t};
        for tp=1:Tc   
        [BazPos{t+1},ATemp{tp+1},PTemp{tp+1},BTemp{tp+1},indxSS] = mainPolarity(ATemp{tp},PTemp{tp},BTemp{tp},sL{t},sV{t}); 
            if indxSS > 0.5               
                break; 
            end
        end
        A{t+1}=ATemp{end}; P{t+1}=PTemp{end}; B{t+1}=BTemp{end};
        Dq{t+1} = (BazPos{t+1}-BazPos0)^2;  
    end
end

%% Visualization (cell shape + Baz position)
tFrame = length(BazPos)-1;  % time interval between two subsequent images; showing t=1 & t=final as an example
for t=1:length(BazPos)-1:length(BazPos)
    Vis3DSheets(cellVex{t},cellEdge{t},cell{t},t,BazPos{t}/sL{t},P{t});
end
