# Supplementary material for: Autonomous epithelial folding induced by an intracellular mechano–polarity feedback loop
Source: PLoS Comput Biol. 2021 Dec 6;17(12):e1009614. doi: 10.1371/journal.pcbi.1009614 (PMC8675927; doi:10.1371/journal.pcbi.1009614)
Supplement: S2 Code — (ZIP) [file pcbi.1009614.s009.zip › S2_Code/README.txt]

10th, November 2021

This archive contains the MATLAB program which is used in the following paper “Autonomous epithelial folding induced by an intracellular mechano-polarity feedback loop” by Fu-Lai Wen, Chun Wai Kwan, Yu-Chiun Wang, and Tatsuo Shibata. 

This program is licensed under the GNU general public license version 3 (GPLv3).

See LICENSE (https://choosealicense.com/licenses/gpl-3.0/) for more information.
