# Supplementary material for: Autonomous epithelial folding induced by an intracellular mechano–polarity feedback loop
Source: PLoS Comput Biol. 2021 Dec 6;17(12):e1009614. doi: 10.1371/journal.pcbi.1009614 (PMC8675927; doi:10.1371/journal.pcbi.1009614)
Supplement: S2 Code — (ZIP) [file pcbi.1009614.s009.zip › S2_Code/AnaGeometry.m]

% Measuring cell volume and surface areas
function [Vcell,Aapi,Abas,Alat] = AnaGeometry(cellVex,cellEdge,cell)
           
         %>> which cell & quantities to be measured? 
         %---------------------------------------------------
         indCell = 1;  % cell index; "1" is for the central cell  
         Area = [];    
         Volume = []; 
         %---------------------------------------------------
         
         %>> [apical or basal] areas
         %---------------------------------------------------
         VexAreaTemp = [];
         for zTics=1:2 
             numVex = length(cell{indCell,zTics});   
             for vexTics=1:numVex 
                 VexAreaTemp{vexTics} = cellVex{ cell{indCell,zTics}(vexTics) }; 
             end                     
             Area{zTics} = PolyArea(VexAreaTemp{1:numVex});   
         end
         %---------------------------------------------------
         
         %>> [lateral] areas
         %---------------------------------------------------        
         %:: constructing a cyclic data structure for simplicity of analysis
         vexList = [];  
         for zTics=1:2
             vexList{zTics} = cell{indCell,zTics};  
             vexList{zTics} = [vexList{zTics}(end), vexList{zTics}, vexList{zTics}(1)];  
         end            
         Ind0fVex = [];       
         for vexTics=1:numVex
             Ind0fVex(1) = vexList{1}(vexTics);   
             Ind0fVex(2) = vexList{1}(vexTics+1);  
             Ind0fVex(3) = vexList{2}(vexTics+1); 
             Ind0fVex(4) = vexList{2}(vexTics);              
            
             for ii=1:4 
                 VexAreaTemp{ii} = cellVex{ Ind0fVex(ii) }; 
             end 
             Area{end+1} = PolyArea(VexAreaTemp{1:4});              
         end  
         %---------------------------------------------------
                
         %>> cell volume
         %---------------------------------------------------            
         VexVolumeTemp = [];
         numVex = [];
         
         numVex{1} = length(cell{indCell,1});  
         numVex{2} = length(cell{indCell,2});   
         for zTics=1:2
             for vexTics=1:numVex{zTics}
                 VexVolumeTemp{end+1} = cellVex{ cell{indCell,zTics}(vexTics) };  
             end
         end
         Volume = PolyVolume(VexVolumeTemp{:});             
         %---------------------------------------------------
                  
         %>> output 
         %--------------------------------------------------- 
         Aapi = Area{1};              % apical area
         Abas = Area{2};              % basal area
         Alat = mean([Area{3:end}]);  % lateral area
         Vcell = Volume;              % cell volume
         %---------------------------------------------------
end

    %% Sub-functions
    %%%%%%%%%%%%%%%%%%%%%%%%%%%%%%%%%%%%%%%%%%%%%%%%%%%%%%%%%%%%%%%%%%%%%%%
    function CellArea = PolyArea(varargin)           
             ListX = [];
             ListY = [];
             ListZ = [];
             for i=1:length(varargin)
                 ListX(end+1) = varargin{i}(1); 
                 ListY(end+1) = varargin{i}(2); 
                 ListZ(end+1) = varargin{i}(3); 
             end 
             vc = [mean(ListX), mean(ListY), mean(ListZ)];  
          
             for i=1:length(varargin)
                 v{i} = varargin{i}-vc;
             end
             v{end+1} = v{1}; 
             
             sumArea = 0.0;
             for i=1:(length(v)-1)
                 sumArea = sumArea + norm(0.5*cross(v{i},v{i+1})); 
             end
             CellArea= sumArea;  
    end
    %%%%%%%%%%%%%%%%%%%%%%%%%%%%%%%%%%%%%%%%%%%%%%%%%%%%%%%%%%%%%%%%%%%%%%%
    
    %%%%%%%%%%%%%%%%%%%%%%%%%%%%%%%%%%%%%%%%%%%%%%%%%%%%%%%%%%%%%%%%%%%%%%%
    function CellVolume = PolyVolume(varargin) 
             ListX = [];
             ListY = [];
             ListZ = [];
             num0fVex = length(varargin);  
             for i=1:num0fVex
                 ListX(end+1) = varargin{i}(1); 
                 ListY(end+1) = varargin{i}(2); 
                 ListZ(end+1) = varargin{i}(3); 
             end 
             vbc = [mean(ListX), mean(ListY), mean(ListZ)];  
             
             Apilim = [1 : 0.5*num0fVex]; 
             Baslim = [0.5*num0fVex+1 : num0fVex];
             vfc{1} = [mean(ListX(Apilim)), mean(ListY(Apilim)), mean(ListZ(Apilim))];  
             vfc{2} = [mean(ListX(Baslim)), mean(ListY(Baslim)), mean(ListZ(Baslim))];  
          
             for i=1:num0fVex
                 v{i} = varargin{i}-vbc;
             end
             for zIndx=1:2
                 vfc{zIndx} = vfc{zIndx}-vbc;
             end
             
             for i=1:0.5*num0fVex  
                 ListVex{1,i} = v{i};              
                 ListVex{2,i} = v{i+0.5*num0fVex}; 
             end
             
             ListVex{1,end+1} = ListVex{1,1};  
             ListVex{2,end}   = ListVex{2,1}; 

             sumVolume = 0.0; 
             for zIndx=1:2
                 sumTemp = 0.0;  
                 for i=1:0.5*num0fVex
                     sumTemp = sumTemp + norm(dot(vfc{zIndx},cross(ListVex{zIndx,i},ListVex{zIndx,i+1})));   
                 end
                 sumVolume = sumVolume + sumTemp/6.0; 
             end

             for i=1:0.5*num0fVex
                 sumTemp = 0.0; 
                 VexTemp{1} = ListVex{1,i};   
                 VexTemp{2} = ListVex{1,i+1};  
                 VexTemp{3} = ListVex{2,i+1}; 
                 VexTemp{4} = ListVex{2,i};   
     
                 vfcTemp = mean([VexTemp{1};VexTemp{2};VexTemp{3};VexTemp{4}]); 
                 VexTemp{5} = VexTemp{1}; 
                 
                 for j=1:4
                     sumTemp = sumTemp + norm(dot(vfcTemp,cross(VexTemp{j},VexTemp{j+1}))); 
                 end
                 sumVolume = sumVolume + sumTemp/6.0;  
             end
             CellVolume= sumVolume;  
    end    
    %%%%%%%%%%%%%%%%%%%%%%%%%%%%%%%%%%%%%%%%%%%%%%%%%%%%%%%%%%%%%%%%%%%%%%%
      
    %%%%%%%%%%%%%%%%%%%%%%%%%%%%%%%%%%%%%%%%%%%%%%%%%%%%%%%%%%%%%%%%%%%%%%%
    function CellPeri = PolyPerimeter(varargin)             
             for i=1:length(varargin)
                 v{i} = varargin{i};
             end
             v{end+1} = v{1}; 
             
             sumPerimeter = 0.0;
             for i=1:(length(v)-1)
                 sumPerimeter = sumPerimeter + norm(v{i}-v{i+1});
             end
             CellPeri = sumPerimeter;  
    end
    %%%%%%%%%%%%%%%%%%%%%%%%%%%%%%%%%%%%%%%%%%%%%%%%%%%%%%%%%%%%%%%%%%%%%%%    
