# Supplementary material for: Autonomous epithelial folding induced by an intracellular mechano–polarity feedback loop
Source: PLoS Comput Biol. 2021 Dec 6;17(12):e1009614. doi: 10.1371/journal.pcbi.1009614 (PMC8675927; doi:10.1371/journal.pcbi.1009614)
Supplement: S2 Code — (ZIP) [file pcbi.1009614.s009.zip › S2_Code/mainPolarity.m]

% Epithelial cell polarity formation
function [absPos,newA,newP,newB,indxSS] = mainPolarity(varargin)
    %% initialization    
    A0 = varargin{1};  % aPKC dist @ t 
    P0 = varargin{2};  % Par1 dist @ t  
    B0 = varargin{3};  % Baz  dist @ t
    
    global cellLength dT numOfGrids 
    ModPara(varargin{4},varargin{5});  
    
    %% Dynamics:: updated from t to (t+1)
    disVar = RDfunc(1, [A0 P0 B0]); 
    
    DA = disVar(1:numOfGrids).';    
    DP = disVar(1*numOfGrids+1:2*numOfGrids).';
    DB = disVar(2*numOfGrids+1:end).';
    
    newA = A0 + dT.*DA;
    newP = P0 + dT.*DP;
    newB = B0 + dT.*DB;
    
    %>> check if reach the steady state
    %::============================
    global tolSS
    indxSS = 0.0;    % initialization 
    maxVar = max(max(abs([DA; DP; DB])));  % maximum absolute variation       
    if maxVar < tolSS 
        indxSS = 1.0; % if below the threshold, set it to be 1.0
    end
    %::============================
     
    %% Analyses (optional)
    %>>(1) Position of adherens junctions (location of max Bazooka density)
    %==========================================================================
    data = newB(end,1:round(end/2));   
    numDS = length(data);       
    [maxVal, maxIndxPos] = max(data);   
    [minVal, minIndxPos] = min(data);   
    rePos = (maxIndxPos-1)/(numDS-1);   % rescaled position of max Baz density
    absPos = rePos*cellLength;          % absolute position of ... 
    %========================================================================== 
end
